# Supplementary material for: Examining the Roles of Genomic Context and Endogenous Regulatory Elements on IS1 Transposition Within the Escherichia coli Genome
Source: Int J Mol Sci. 2025 Aug 28;26(17):8375. doi: 10.3390/ijms26178375 (PMC12428005; doi:10.3390/ijms26178375)
Supplement: Supplementary file 1 [file ijms-26-08375-s001.zip]

Archive with 1 entries (1 files):
- ijms-3820652-supplementary.pdf
